# Supplementary material for: Luteal Lipids Regulate Progesterone Production and May Modulate Immune Cell Function During the Estrous Cycle and Pregnancy
Source: Front Endocrinol (Lausanne). 2019 Oct 4;10:662. doi: 10.3389/fendo.2019.00662 (PMC6788218; doi:10.3389/fendo.2019.00662)
Supplement: Supplementary file 2 [file Table_5.xlsx]

## Sheet: Sheet1
Supplemental Table 5: All lipids measured in CL on days 4, 11, and 18 of the estrous cycle and day 18 of pregnancy.
Common Abbreviaton	Parent Lipid	Class	HMDB ID	InChIKey	PubChem CID	KEGG	Cluster
12-HETE	C20:4n6	Alcohol	HMDB06111	ZNHVWPKMFKADKW-FYMOKONMSA-N	5312983	---	1
12-HEPE	C20:5n3	Alcohol	HMDB10202	MCRJLMXYVFDXLS-QGQBRVLBSA-N	10041593	---	1
13-HOTE	C18:3n3	Alcohol	HMDB10203	KLLGGGQNRTVBSU-JDTPQGGVSA-N	10469728	---	2
6-keto-PGF1a	C20:4n6	Prostaglandin	HMDB02886	KFGOFTHODYBSGM-ZUNNJUQCSA-N	5280888	C05961	3
PGE2	C20:4n6	Prostaglandin	HMDB01220	XEYBRNLFEZDVAW-ARSRFYASSA-N	5280360	C00584	3
Lipoxin A4	C20:4n6	Triol	HMDB04385	IXAQOQZEOGMIQS-SSQFXEBMSA-N	5280914	C06314	4
1-AG	C20:4n6	1-Acyl Glycerol	HMDB11578	DCPCOKIYJYGMDN-HUDVFFLJSA-N	16019980	---	5
2-AG (2-Arachidonylglycerol)	C20:4n6	2-Acyl Glycerol	HMDB04666	RCRCTBLIHCHWDZ-DOFZRALJSA-N	5282280	---	5
DHEA	C22:6n3	Ethanolamide	HMDB13627	CXWASNUDKUTFPQ-KUBAVDMBSA-N	53245830	---	5
C22:6n3		HUFA	HMDB02183	MBMBGCFOFBJSGT-KUBAVDMBSA-N	445580	---	5
10-Nitrooleate	C18:1n9	Nitrolipid	---	WRADPCFZZWXOTI-UHFFFAOYSA-N	53394576	---	5
PGE1	C20:3n6	Prostaglandin	HMDB01442	GMVPRGQOIOIIMI-DWKJAMRDSA-N	5280723	C04741	5
PGD2	C20:4n6	Prostaglandin	HMDB01403	BHMBVRSPMRCCGG-OUTUXVNYSA-N	448457	C00696	5
5-KETE	C20:4n6	Ketone	HMDB10217	MEASLHGILYBXFO-XTDASVJISA-N	5283159	C14732	5
9-HODE	C18:2n6	Alcohol	HMDB10223	NPDSHTNEKLQQIJ-SIGMCMEVSA-N	5282945	---	5
17-HDoHE	C22:6n3	Alcohol	HMDB10213	SWTYBBUBEPPYCX-VIIQGJSXSA-N	6439179	---	5
1-OG	C18:1n9	1-Acyl Glycerol	HMDB11567	RZRNAYUHWVFMIP-QJRAZLAKSA-N	12178130	---	6
2-OG	C18:1n9	2-Acyl Glycerol	HMDB11537	UPWGQKDVAURUGE-KTKRTIGZSA-N	5319879	---	6
5,15-DiHETE	C20:4n6	Diol	HMDB10216	UXGXCGPWGSUMNI-BVHTXILBSA-N	5283158	---	6
12,13-DiHOME	C18:2n6	Diol	HMDB04705	CQSLTKIXAJTQGA-FLIBITNWSA-N	10236635	C14829	6
12,13-DiHODE	C18:3n3	Diol	HMDB10201	RGRKFKRAFZJQMS-OOHFSOINSA-N	16061067	---	6
9,10-DiHODE	C18:3n3	Diol	HMDB10221	QRHSEDZBZMZPOA-ZJSQCTGTSA-N	16061066	---	6
14,15-DiHETrE	C20:4n6	Diol	HMDB02265	SYAWGTIVOGUZMM-ILYOTBPNSA-N	5283147	C14775	6
17,18-DiHETE	C20:5n3	Diol	HMDB10211	XYDVGNAQQFWZEF-JPURVOHMSA-N	16061120	---	6
14,15-DiHETE	C20:5n3	Diol	HMDB10204	BLWCDFIELVFRJY-QXBXTPPVSA-N	16061119	---	6
19,20-DiHDoPE	C22:6n3	Diol	HMDB10214	FFXKPSNQCPNORO-MBYQGORISA-N	16061148	---	6
15(16)-EpODE	C18:3n3	Epox	HMDB10206	HKSDVVJONLXYKL-OHPMOLHNSA-N	16061062	---	6
12(13)-EpODE	C18:3n3	Epox	HMDB10200	BKKGUKSHPCTUGE-OOHFSOINSA-N	16061061	---	6
9(10)-EpODE	C18:3n3	Epox	HMDB10220	JTEGNNHWOIJBJZ-ZJSQCTGTSA-N	16061060	---	6
17(18)-EpETE	C20:5n3	Epox	HMDB10212	GPQVVJQEBXAKBJ-JPURVOHMSA-N	16061089	---	6
19(20)-EpDoPE	C22:6n3	Epox	HMDB13620	OSXOPUBJJDUAOJ-MBYQGORISA-N	11631565	---	6
PEA	C16:0	Ethanolamide	HMDB02100	HXYVTAGFYLMHSO-UHFFFAOYSA-N	4671	C16512	6
aLEA (Alpha-Linolenoyl ethanolamide)	C18:3n3	Ethanolamide	HMDB13624	HBJXRRXWHSHZPU-PDBXOOCHSA-N	5283449	---	6
15-deoxy PGJ2	C20:4n6	Prostaglandin	HMDB05079	VHRUMKCAEVRUBK-GODQJPCRSA-N	5311211	C14717	6
PGF2a	C20:4n6	Prostaglandin	HMDB01139	PXGPLTODNUVGFL-UAAPODJFSA-N	5283078	---	6
20-HETE	C20:4n6	Alcohol	HMDB05998	NNDIXBJHNLFJJP-DTLRTWKJSA-N	5283157	C14748	6
15-HETE	C20:4n6	Alcohol	HMDB03876	JSFATNQSLKRBCI-VAEKSGALSA-N	5280724	C04742	6
15-HEPE	C20:5n3	Alcohol	HMDB10209	UDXLGBLAJBYLSZ-XBCQTNLFSA-N	53480357	---	6
5-HEPE	C20:5n3	Alcohol	HMDB05081	FTAGQROYQYQRHF-FCWZHQICSA-N	6439678	---	6
4-HDoHE	C22:6n3	Alcohol	HMDB60049	IFRKCNPQVIJFAQ-JGDWKEERSA-N	53394255	---	6
1-LG	C18:2n6	1-Acyl Glycerol	HMDB11568	WECGLUPZRHILCT-GSNKCQISSA-N	6436630	---	7
2-LG (2-Linoleoylglycerol)	C18:2n6	2-Acyl Glycerol	HMDB11538	IEPGNWMPIFDNSD-HZJYTTRNSA-N	5365676	---	7
6-trans-LTB4	C20:4n6	Diol	HMDB05087	VNYSSYRCGWBHLG-UKNWISKWSA-N	5283128	---	7
8,15-DiHETE	C20:4n6	Diol	HMDB10219	NNPWRKSGORGTIM-RCDCWWQHSA-N	53480358	---	7
9,10-DiHO	C18:1n9	Diol	---	VACHUYIREGFMSP-SJORKVTESA-N	441460	---	7
9,10-DiHOME	C18:2n6	Diol	HMDB04704	XEBKSQSGNGRGDW-YFHOEESVSA-N	9966640	C14828	7
15,16-DiHODE	C18:3n3	Diol	HMDB10208	LKLLJYJTYPVCID-OHPMOLHNSA-N	16061068	---	7
11,12-DiHETrE	C20:4n6	Diol	HMDB02314	LRPPQRCHCPFBPE-KROJNAHFSA-N	5283146	C14774	7
8,9-DiHETrE	C20:4n6	Diol	HMDB02311	DCJBINATHQHPKO-TYAUOURKSA-N	5283144	C14773	7
5,6-DiHETrE	C20:4n6	Diol	HMDB02343	GFNYAPAJUNPMGH-QNEBEIHSSA-N	5283142	C14772	7
9(10)EpO	C18:1n9	Epox	HMDB0061650	IMYZYCNQZDBZBQ-UHFFFAOYSA-N	15868	---	7
12(13)-EpOME	C18:2n6	Epox	HMDB04702	CCPPLLJZDQAOHD-FLIBITNWSA-N	5356421	---	7
9(10)-EpOME	C18:2n6	Epox	HMDB04701	FBUKMFOXMZRGRB-YFHOEESVSA-N	6246154	C14825	7
14(15)-EpETrE	C20:4n6	Epox	HMDB04693	WLMZMBKVRPUYIG-LTCHCNGXSA-N	11954058	C14813	7
11(12)-EpETrE	C20:4n6	Epox	HMDB10409	DXOYQVHGIODESM-IQCOFVSKSA-N	53480479	---	7
8(9)-EpETrE	C20:4n6	Epox	HMDB02232	DBWQSCSXHFNTMO-TYAUOURKSA-N	5283203	C14769	7
11(12)-EpETE	C20:5n3	Epox	---	QHOKDYBJJBDJGY-BVILWSOJSA-N	16061087	---	7
12(13)Ep-9-KODE	C18:2n6	Epox, ketone	HMDB13623	RCMABBHQYMBYKV-BUHFOSPRSA-N	5283007	---	7
SEA (Stearoylethanolamide)	C18:0	Ethanolamide	HMDB13078	OTGQIQQTPXJQRG-UHFFFAOYSA-N	27902	---	7
OEA	C18:1n9	Ethanolamide	HMDB02088	BOWVQLFMWHZBEF-KTKRTIGZSA-N	5283454	---	7
LEA	C18:2n6	Ethanolamide	HMDB12252	KQXDGUVSAAQARU-HZJYTTRNSA-N	5283446	---	7
DGLA EA (Dihomo-gamma-Linolenoyl ethanolamide)	C20:3n6	Ethanolamide	HMDB13625	ULQWKETUACYZLI-QNEBEIHSSA-N	5282272	C13828	7
AEA (Anandamide)	C20:4n6	Ethanolamide	HMDB04080	LGEQQWMQCRIYKG-DOFZRALJSA-N	5281969	C11695	7
DEA (Adrenoyl ethanolamide)	C22:4n6	Ethanolamide	HMDB13626	FMVHVRYFQIXOAF-DOFZRALJSA-N	5282273	C13829	7
C20:5n3		HUFA	HMDB01999	JAZBEHYOTPTENJ-JLNKQSITSA-N	446284	---	7
C20:4n6 (arachidonic acid)		HUFA	HMDB01043	YZXBAPSDXZZRGB-DOFZRALJSA-N	444899	---	7
C18:3n3		PUFA	HMDB01388	DTOSIQBPPRVQHS-PDBXOOCHSA-N	5280934	---	7
C18:2n6 (Linoleic acid)		PUFA	HMDB00673	OYHQOLUKZRVURQ-HZJYTTRNSA-N	5280450	---	7
13-KODE	C18:2n6	Ketone	HMDB04668	JHXAZBBVQSRKJR-BSZOFBHHSA-N	6446027	C14765	7
9-KODE	C18:2n6	Ketone	HMDB04669	LUZSWWYKKLTDHU-ZJHFMPGASA-N	9839084	C14766	7
15-KETE	C20:4n6	Ketone	HMDB10210	YGJTUEISKATQSM-USWFWKISSA-N	5280701	C04577	7
13-HODE	C18:2n6	Alcohol	HMDB04667	HNICUWMFWZBIFP-IRQZEAMPSA-N	6443013	C14762	7
9-HOTE	C18:3n3	Alcohol	HMDB10224	YUPHIKSLGBATJK-OBKPXJAFSA-N	53480359	---	7
11-HETE	C20:4n6	Alcohol	HMDB04682	GCZRCCHPLVMMJE-RSPKXIRXSA-N	5312981	---	7
9-HETE	C20:4n6	Alcohol	HMDB10222	KATOYYZUTNAWSA-DLJQHUEDSA-N	5312978	---	7
8-HETE	C20:4n6	Alcohol	HMDB04679	NLUNAYAEIJYXRB-VYOQERLCSA-N	5283154	C14776	7
5-HETE	C20:4n6	Alcohol	HMDB11134	KGIJOOYOSFUGPC-JGKLHWIESA-N	5280733	C04805	7
9-HEPE	C20:5n3	Alcohol	HMDB60053	OXOPDAZWPWFJEW-FPRWAWDYSA-N	5283187	---	7
9,12,13-TriHOME	C18:2n6	Triol	HMDB04708	MDIUMSLCYIJBQC-MVFSOIOZSA-N	9858729	C14833	7
